# Supplementary material for: Artificial Sweeteners and Cardiovascular Risk in Hungary: Beyond Traditional Risk Factors
Source: J Clin Med. 2025 Jun 30;14(13):4641. doi: 10.3390/jcm14134641 (PMC12251530; doi:10.3390/jcm14134641)
Supplement: Supplementary file 1 [file jcm-14-04641-s001.zip]

Archive with 1 entries (1 files):
- jcm-3713634-supplementary.pdf
